# Supplementary material for: Frequent amplification of receptor tyrosine kinase genes in well-differentiated/ dedifferentiated liposarcoma
Source: Oncotarget. 2017 Jan 14;8(8):12941–52. doi: 10.18632/oncotarget.14652 (PMC5355068; doi:10.18632/oncotarget.14652)
Supplement: Supplementary file 2 [file oncotarget-08-12941-s002.xlsx]

## Sheet: S_Table 1
Supplementary Table 1. NCC oncopanel v3 gene list
Genes for mutations and amplifications	Genes for fusions
ABL1	ALK
ACTN4	AKT3
AKT1	AXL
AKT2	BRAF
AKT3	EGFR
ALK	ERBB4
APC	FGFR1
ARID1A	FGFR2
ARID2	FGFR3
ATM	NOTCH1
AXIN1	NRG1
AXL	NTRK1
BAP1	PDGFRA
BARD1	RAF1
BCL2L11	RET
BRAF	ROS1
BRCA1
BRCA2
CCND1
CD274
CDK4
CDKN2A
CHEK2
CRKL
CREBBP
CTNNB1
CUL3
DDR2
EGFR
ENO1
EP300
ERBB2
ERBB3
ERBB4
ESR1
EZH2
FBXW7
FGFR1
FGFR2
FGFR3
FGFR4
FLT3
GNAS
HRAS
IDH1
IDH2
IGF1R
IGF2
IL7R
JAK1
JAK2
JAK3
KEAP1
KIT
KRAS
MAP2K1
MAP2K4
MAP3K1
MAP3K4
MDM2
MDM4
MET
MTOR
MYC
MYCN
NF1
NFE2L2
NOTCH1
NOTCH2
NOTCH3
NRAS
NRG1
NTRK1
NT5C2
PALB2
PBRM1
PDGFRA
PDGFRB
PIK3CA
PIK3R1
PIK3R2
PRKCI
PTCH1
PTEN
RAC1
RAC2
RAD51C
RAF1
RB1
RET
RHOA
ROCK1
ROCK2
ROS1
SETBP1
SETD2
SMAD4
SMARCA4
SMO
STAT3
STK11
TP53
TSC1
VHL
