# Supplementary material for: Frequent amplification of receptor tyrosine kinase genes in well-differentiated/ dedifferentiated liposarcoma
Source: Oncotarget. 2017 Jan 14;8(8):12941–52. doi: 10.18632/oncotarget.14652 (PMC5355068; doi:10.18632/oncotarget.14652)
Supplement: Supplementary file 3 [file oncotarget-08-12941-s003.xlsx]

## Sheet: S_Table 2
Supplementary Table 2. Probable somatic mutations identified in 19 WDLPS and 37 DDLPS samples
Sample	Chr	Start	End	Reference	Observed	Allele freq. (%)	COSMIC DB registration	Gene	Functional effect	Amino acid change
WDLPS_03T	1	120548200	120548200	C	A	6.1364		NOTCH2	nonsynonymous SNV	G56V
WDLPS_03T	18	18535165	18535165	T	C	26.3064		ROCK1	nonsynonymous SNV	Y1185C
WDLPS_04T	3	47163809	47163809	T	C	49.6143		SETD2	nonsynonymous SNV	T644A
WDLPS_06T	18	18571190	18571190	C	T	47.1766		ROCK1	nonsynonymous SNV	R697H
WDLPS_07T	1	120548200	120548200	C	A	10.1172		NOTCH2	nonsynonymous SNV	G56V
WDLPS_08T	5	154183837	154183837	G	A	50.4521		LARP1	nonsynonymous SNV	_
WDLPS_08T	20	57429619	57429619	A	G	7.72727		GNAS	nonsynonymous SNV	_
WDLPS_10T	2	178096715	178096715	T	C	49.901		NFE2L2	nonsynonymous SNV	K206E
WDLPS_10T	13	32912004	32912004	C	G	33.9623		BRCA2	nonsynonymous SNV	P1171R
WDLPS_11T	4	55604629	55604629	G	A	53.7565	COSM177232	KIT	nonsynonymous SNV	R946Q
WDLPS_11T	17	29556923	29556923	A	G	31.1321		NF1	nonsynonymous SNV	N974S
WDLPS_12T	1	120548095	120548095	C	T	9.40639		NOTCH2	nonsynonymous SNV	R91Q
WDLPS_12T	3	170015102	170015102	A	G	45.9556		PRKCI	nonsynonymous SNV	E503G
WDLPS_13T	13	32915040	32915040	A	G	47.9579		BRCA2	nonsynonymous SNV	E2183G
WDLPS_14T	7	116340252	116340252	G	A	50.3941		MET	nonsynonymous SNV	D372N
WDLPS_15T	5	56178211	56178211	C	G	48.5953		MAP3K1	nonsynonymous SNV	_
WDLPS_16T	1	8923949	8923949	C	-	46.1207		ENO1	splicing	_
WDLPS_17T	19	39215150	39215150	G	A	51.9729		ACTN4	nonsynonymous SNV	R652H
WDLPS_17T	22	41565514	41565514	T	C	20.917		EP300	nonsynonymous SNV	Y1394H
WDLPS_18T	1	120467940	120467940	C	T	50.4845		NOTCH2	nonsynonymous SNV	S1500N
WDLPS_19T	9	139401031	139401031	G	A	21.8232		NOTCH1	nonsynonymous SNV	T1321I
DDLPS_01T	6	161508882	161508882	G	A	49.6958		MAP3K4	nonsynonymous SNV	G907S
DDLPS_01T	22	29107899	29107899	C	A	51.3859		CHEK2	nonsynonymous SNV	A264S
DDLPS_-2T	7	55240749	55240749	G	A	45.4122		EGFR	nonsynonymous SNV	G665S
DDLPS_03T	5	56178070	56178070	C	G	47.3227		MAP3K1	nonsynonymous SNV	_
DDLPS_-4T	5	176522335	176522335	C	G	47.0779		FGFR4	nonsynonymous SNV	N468K
DDLPS_05T	17	29586126	29586126	G	A	49.4516		NF1	nonsynonymous SNV	S1470N
DDLPS_07T	19	1220473	1220473	C	T	10.8379		STK11	nonsynonymous SNV	T189I
DDLPS_10T	2	178096025	178096025	G	A	4.43906		NFE2L2	nonsynonymous SNV	H436Y
DDLPS_10T	18	18624074	18624074	T	C	50.3043		ROCK1	nonsynonymous SNV	K222E
DDLPS_11T	1	120469123	120469123	G	C	49.1924		NOTCH2	nonsynonymous SNV	P1335R
DDLPS_12T	22	29083962	29083962	G	A	10.7225		CHEK2	stopgain SNV	R519X
DDLPS_13T	1	27023042	27023042	A	G	75.6953		ARID1A	nonsynonymous SNV	M50V
DDLPS_13T	1	120572538	120572538	C	T	9.55611		NOTCH2	nonsynonymous SNV	G49E
DDLPS_13T	20	57429718	57429718	T	C	3.24459		GNAS	nonsynonymous SNV	_
DDLPS_13T	20	57429719	57429719	G	T	2.40385		GNAS	nonsynonymous SNV	_
DDLPS_15T	11	108236200	108236200	A	G	49.4002		ATM	nonsynonymous SNV	S3046G
DDLPS_16T	7	148524338	148524338	G	A	49.6837		EZH2	nonsynonymous SNV	R216W
DDLPS_20T	1	27023492	27023492	C	T	34.7568		ARID1A	stopgain SNV	Q200X
DDLPS_20T	1	120512355	120512355	G	A	51.0724		NOTCH2	nonsynonymous SNV	T296I
DDLPS_20T	16	3860635	3860635	T	C	52.9205		CREBBP	nonsynonymous SNV	K315R
DDLPS_21T	3	52436311	52436311	C	G	50.2801		BAP1	nonsynonymous SNV	R728P
DDLPS_22T	8	32620790	32620790	G	A	51.9608		NRG1	nonsynonymous SNV	_
DDLPS_23T	22	41543942	41543942	C	G	35.4839		EP300	nonsynonymous SNV	L745V
DDLPS_24T	6	117687338	117687338	T	A	4.48179		ROS1	nonsynonymous SNV	T905S
DDLPS_24T	12	69233381	69233381	G	A	1.23764		MDM2	nonsynonymous SNV	D416N
DDLPS_24T	20	57428399	57428399	G	A	24.1172		GNAS	nonsynonymous SNV	_
DDLPS_28T	11	108124557	108124557	G	C	19.8725		ATM	nonsynonymous SNV	D639H
DDLPS_28T	17	7578449	7578449	C	A	68.3748	COSM43549,COSM1610856,COSM1610857,COSM1610859,COSM3717664,COSM3717663,COSM1610858	TP53	nonsynonymous SNV	A161S
DDLPS_28T	17	7578450	7578450	C	A	68.6275	COSM45674,COSM1610860,COSM1610861,COSM1610863,COSM3717666,COSM3717665,COSM1610862	TP53	nonsynonymous SNV	M160I
DDLPS_30T	13	28608505	28608505	G	A	52.4278		FLT3	nonsynonymous SNV	A546V
DDLPS_34T	12	69229750	69229750	G	A	7.13197		MDM2	nonsynonymous SNV	D276N
DDLPS_34T	12	69230509	69230509	G	A	7.46242		MDM2	nonsynonymous SNV	D300N
DDLPS_34T	18	18534865	18534865	G	-	22.0835		ROCK1	frameshift deletion	A1244fs
DDLPS_36T	18	42531236	42531236	G	C	19.4205		SETBP1	nonsynonymous SNV	S644T
DDLPS_36T	20	57429718	57429718	T	C	4.90018		GNAS	nonsynonymous SNV	_
DDLPS_37T	17	37884286	37884286	G	T	49.0798		ERBB2	nonsynonymous SNV	V1253L
DDLPS_37T	18	18533608	18533608	G	A	27.7743		ROCK1	nonsynonymous SNV	T1331M
DDLPS_37T	20	57415219	57415219	C	A	48.6933		GNAS	nonsynonymous SNV	_
DDLPS_39T	2	215674259	215674259	G	A	47.7971		BARD1	nonsynonymous SNV	P12L
DDLPS_39T	3	47168147	47168147	T	A	4.66258		SETD2	nonsynonymous SNV	_
DDLPS_40T	8	38274849	38274849	G	C	77.6	COSM302229,COSM1737759,COSM302231,COSM302230	FGFR1	nonsynonymous SNV	N546K
DDLPS_40T	20	57429619	57429619	A	G	10.219		GNAS	nonsynonymous SNV	_
DDLPS_40T	20	57429718	57429718	T	C	3.48624		GNAS	nonsynonymous SNV	_
